# Supplementary material for: A model for new media data mining and analysis in online English teaching using long short-term memory (LSTM) network
Source: PeerJ Comput Sci. 2024 Feb 15;10:e1869. doi: 10.7717/peerj-cs.1869 (PMC10909156; doi:10.7717/peerj-cs.1869)
Supplement: Supplemental Information 1 [file peerj-cs-10-1869-s001.zip]

Archive with 9 entries (7 files):
- code/
- code/config.json
- code/core/
- code/core/__init__.py
- code/data_processor.py
- code/model.py
- code/requirements.txt
- code/run.py
- code/utils.py
