# Supplementary material for: A model for new media data mining and analysis in online English teaching using long short-term memory (LSTM) network
Source: PeerJ Comput Sci. 2024 Feb 15;10:e1869. doi: 10.7717/peerj-cs.1869 (PMC10909156; doi:10.7717/peerj-cs.1869)
Supplement: Supplemental Information 1 [file peerj-cs-10-1869-s001.zip › code/config.json]

{
	"data": {
		"filename": "sp500.csv",
		"columns": [
			"Close",
			"Volume"
		],
		"sequence_length": 50,
		"train_test_split": 0.85,
		"normalise": true
	},
	"training": {
		"epochs": 2,
		"batch_size": 32
	},
	"model": {
		"loss": "mse",
		"optimizer": "adam",
		"save_dir": "saved_models",
		"layers": [
			{
				"type": "lstm",
				"neurons": 100,
				"input_timesteps": 49,
				"input_dim": 2,
				"return_seq": true
			},
			{
				"type": "dropout",
				"rate": 0.2
			},
			{
				"type": "lstm",
				"neurons": 100,
				"return_seq": true
			},
			{
				"type": "lstm",
				"neurons": 100,
				"return_seq": false
			},
			{
				"type": "dropout",
				"rate": 0.2
			},
			{
				"type": "dense",
				"neurons": 1,
				"activation": "linear"
			}
		]
	}
}
