# Supplementary material for: A model for new media data mining and analysis in online English teaching using long short-term memory (LSTM) network
Source: PeerJ Comput Sci. 2024 Feb 15;10:e1869. doi: 10.7717/peerj-cs.1869 (PMC10909156; doi:10.7717/peerj-cs.1869)
Supplement: Supplemental Information 1 [file peerj-cs-10-1869-s001.zip › code/utils.py]

import datetime as dt

class Timer():

	def __init__(self):
		self.start_dt = None

	def start(self):
		self.start_dt = dt.datetime.now()

	def stop(self):
		end_dt = dt.datetime.now()
		print('Time taken: %s' % (end_dt - self.start_dt))
